# Supplementary material for: TRPM7 deficiency exacerbates cardiovascular and renal damage induced by aldosterone-salt
Source: Commun Biol. 2022 Jul 26;5:746. doi: 10.1038/s42003-022-03715-z (PMC9325869; doi:10.1038/s42003-022-03715-z)
Supplement: Supplementary file 4 — Supplementary Data [file 42003_2022_3715_MOESM4_ESM.xlsx]

## Sheet: Figure 1
		Figure 1A - pTRPM7 expression											Figure 1B - TRPM7 expression
		WT				M7+/Δ							WT				M7+/Δ
	veh	aldo	salt	aldo-salt	veh	aldo	salt	aldo-salt				veh	aldo	salt	aldo-salt	veh	aldo	salt	aldo-salt
	0.09	0.12	0.91	0.17	0.28	0.31	0.16	0.4				0.1319	0.1705	0.4203	0.1429	0.072	0.1224	0.1152	0.1068
	1.43	0.01	0.11	0.04	0.24	0.03	0.07	0.11				0.1924	0.259	0.1343	0.0587	0.1796	0.2058	0.115	0.1402
	0.08	0.07	0.02	0.08	0.14	0.02	0.01	0.04				0.1109	0.0922	0.1985	0.1586	0.1446	0.1021	0.1458	0.1552
	1.6	0.89	0.02	0.02	0.13	0.03	0.01	0.08				0.1874	0.1993	0.1832	0.1086	0.1075	0.1929	0.1667	0.1548
	0.32	0.35	0.9	0.23	0.02	0.48	0.07	0.55				0.1963	0.1919	0.4742	0.0876	0.087	0.2231	0.2019	0.1645
	0.3	0.05	0.11	0.35	0.03	0.04	0.01	0.24				0.2046	0.285	0.2555	0.1261	0.094	0.1281	0.186	0.1414
	1.24			0.03	0.03	0.01	0.08					0.1656			0.0904	0.1331			0.0645
		Figure 1C - Blood pressure
	WT veh
	mouse ID	#1	#2	#3	#4	#5	#6	#7	#8	#9	#10	#11	#12	#13	#14
	Week 0	100.9	126.9	110.2	127.786	118.9	99.2	117.9	112.6	132.1	110.75	122.8	125.9	132.5	132.9
	Week 1	102.4	126.8	110	123.4	118.1	104.9	115.6	113.4	129.8	117.538	110	118.1	127.8	126.8
	Week 2	110.2	125.2	115.9	135.3	119.9	118.9	122.5	118.1	131.6	112.429	120.9	119.9	137.3	113.6
	Week 3	126	130.2	115.9	128.5	117.8	100.6	109.5	119.7	141.4	115.5	130.9	120.8	141.3	175.6
	Week 4	117.1	122.2	108.326	119.8	116.1	100.2	106.8	109.1	133.2	119.9	123.8	123.1	140.3	135.8
	WT aldo
	mouse ID	#1	#2	#3	#4	#5	#6	#7	#8	#9	#10
	Week 0	128.8	133.4	136	105.4	115.4	129	135	120	131.3	122
	Week 1	117.8	102.7	132	108	116	152	134	105	108.1	114
	Week 2	119.5	109.1	115	116	121.8	132	169	117	110	123
	Week 3	118.8	109.9	118	117	123	142	126	129	114	122
	Week 4	105	100.2	113.5	128.6	146.6	153.5	119	115	103.7	120
	WT salt
	mouse ID	#1	#2	#3	#4	#5	#6	#7
	Week 0	114	129	121.1	110	135	130.2	118
	Week 1	104.1	125.3	115.2	106	134.1	151.1	103
	Week 2	120.8	127.4	123.7	128.9	129	131	119
	Week 3	121.1	123.4	120.6	122	122	120	116
	Week 4	116	131.5	112.3	127	132	114.2	109.1
	WT aldo-salt
	mouse ID	#1	#2	#3	#4	#5	#6	#7	#8	#9	#10	#11	#12	#13
	Week 0	135.1	140.9	121.8	129.5	125.8	127.1	106.2	119	103.6	108.6	123.4	117.5	123.4
	Week 1	156.2	122	146	124.8	156.6	129.8	124.6	124.4	113.7	125.6	127.2	142.3	124.7
	Week 2	136.4	142.3	131.9	137.3	136.7	135.9	129.5	128.1	114.1	126.7	137.6	177.8	121.2
	Week 3	138.3	135.8	127.9	141.3	137.6	135.3	127.3	118.2	126.6	127.2	127	145.3	125.7
	Week 4	149.5	143.5	128.9	132.9	148.4	145.2	118.6	113.5	113.6	133.9	126.3	151.5	144.8
	M7+/Δ veh
	mouse ID	#1	#2	#3	#4	#5	#6	#7	#8	#9	#10	#11	#12	#13	#14	#15	#16	#17
	Week 0	138.5	109.2	102	104	126.3	100.8	116.5	111.1	132.2	130.2	108.4	112.6	103	97.1429	135.364	109	123.3
	Week 1	141	124	114	119.1	126	127.2	126.7	119.2	127	124	114	123.1	120	115.357	136.2	117.8	131.2
	Week 2	128.5	132.5	113.3	109.3	118.1	130.7	116.5	125.3	111.7	105.5	122.9	113	136.143	126	121.8	115.2	121.1
	Week 3	134.5	129	117.1	123.9	120.5	117.5	104.4	104.9	123.3	101.1	114.8	110.9	115.75	144	114.2	117.1	120.5
	Week 4	124.6	130.6	116.9	90.9	120.5	127.3	100.1	123.923	137.9	110.1	115.9	111.7	94.7143	126	98.75	116.9	120.5
	M7+/Δ aldo
	mouse ID	#1	#2	#3	#4	#5	#6	#7	#8	#9
	Week 0	114.6	119.6	130.6	107.6	106.9	136.3	114	128	105
	Week 1	136.9	130.5	133.1	148.6	130.2	138	150	108	173
	Week 2	159.6	155.4	144.5	121	112.1	123.9	146	166	121
	Week 3	142.5	121.2	118.2	144.2	126.5	144.1	131	175	150
	Week 4	127.1	143.1	143.1	138.9	127.1	153.1	120	171.1	149
	M7+/Δ salt
	mouse ID	#1	#2	#3	#4	#5	#6	#7	#8	#9
	Week 0	120	126	131	120	100	125	107	121	121
	Week 1	113	126	151	153	99	148	103	141	120
	Week 2	118	136	120	138	116	139	134	119	119
	Week 3	127	136	108	127	118	142	137	119	114
	Week 4	131	150	130	136	122	143	150	124	130
	M7+/Δ aldo-salt
	mouse ID	#1	#2	#3	#4	#5	#6	#7	#8	#9	#10	#11	#12	#13	#14	#15
	Week 0	110.9	121	126.4	117.8	121.9	104.8	128.4	102.2	124.2	107.4	114.1	121.9	119.9	117.1	116.2
	Week 1	143.4	137	148.1	140.4	126.8	124.3	139	127.6	149.1	122.7	127.1	127.9	125.4	144.3	126.3
	Week 2	125.2	159.3	145	133.2	126.6	123.7	145.7	137.7	131.2	119.2	130.9	133.2	123.7	117.9	129.7
	Week 3	170.5	162.7	141.9	152.9	124.5	139.6	137.7	129.5	138.8	139.6	127.8	137.4	127.3	141.2	132.3
	Week 4	136.9	155.2	143.3	147.8	128.3	138	139.9	131.3	143.7	134.2	129.6	138.6	128.8	138.6	134.3

## Sheet: Figure 2
		Figures 2A-2C - Acetylcholine Relaxation Curves
							WT veh												WT aldo												WT salt												WT aldo-alt
		ACh (µM)	#1	#2	#3	#4	#5	#6	#7	#8	#9			ACh (µM)	#1	#2	#3	#4	#5	#6	#7	#8	#9	#10			ACh (µM)	#1	#2	#3	#4	#5	#6	#7			ACh (µM)	#1	#2	#3	#4	#5	#6	#7	#8	#9	#10	#11	#12
		9	26.97	6.14	0	0	0	0.29	14.63	0	1.74			9	26.47	16.67	47.44	0	7.5221	5.6805	0	5.30744	0	0			9	0	1.73913	15.4331	10.5626	10.8187	0	0			9	0	0	0	0	0	4.1	0	7.2	7.8	10.76	0	0
		8.52288	21.13	17.42	0	0	11.82	1.97	24.04	0	1.89			8.52288	41.76	25.27	53.24	0	7.61062	4.31953	0	5.37217	2.65	5.1			8.52288	0	5.7971	20.6646	21.6395	15.5795	0	4.72855			8.52288	0	48.63	5.25	4.81	11.12	15.61	0	13.85	22.78	14.44	0	4.06
		8	50.24	24.37	0	5.68	27.26	5.26	71.08	0	6.99			8	44.71	16.67	69.28	17.39	7.61062	16.69	0	30.5502	10.78	8.84			8	32.8	16.087	26.9425	24.3224	69.4019	0	12.5319			8	7.84	63.84	22.27	27.25	20.63	19.65	26.6	18.84	27.79	75.65	0	8.75
		7.52288	81.72	47.87	19.13	86.55	44.33	4.63	21.95	3.95	92.05			7.52288	53.53	25.27	74.4	31.63	27.6106	28.4615	23.15	55.7282	12.37	15.31			7.52288	50.1	16.5217	39.4982	26.5214	74.1866	0	20.9594			7.52288	25.83	63.97	33.49	37.99	36.21	21.28	25.25	33.8	30.72	76.6	0	17.19
		7	56.24	55.64	15.13	80.62	72.66	12.78	91.64	69.44	46.41			7	62.94	25.27	79.52	34.48	31.1504	42.7219	20.37	80.5825	16.25	37.76			7	53.12	53.913	58.5333	44.4267	93.6563	18.7006	67.4436			7	61.22	53.42	51.47	50.66	20.75	25.38	35.39	54.54	92.2	95.86	17.77	83.75
		6.52288	62.36	67.45	79.54	80	89.38	22.67	100.35	40.12	65.84			6.52288	62.94	33.33	89.76	30.54	31.1504	42.7219	32.6203	84.7896	43.82	25.51			6.52288	71.09	88.1159	49.1765	68.6303	95.5861	82.7566	97.4318			6.52288	57.07	61.78	57.48	68.74	26.7	30.32	68.01	44.04	83.3	97.84	94.42	93.75
		6	105.04	67.84	122.82	161.48	94.18	47.75	104.53	99.79	72.21			6	72.35	33.33	100.34	30.3	51.5487	62.7219	61.5487	94.822	90.46	31.29			6	83.74	102.029	85.5358	88.5578	96.1869	97.4313	98.9925			6	77.04	55.34	78.45	69	36.15	40.99	79.08	52.55	98.26	98.46	97.72	95.31
		5.52288	145.86	69.91	113.41	136.48	91.14	51	115.57	100.42	73.3			5.52288	72.35	33.33	100.68	26.85	62.1681	71.5976	88.8495	94.822	98.94	36.39			5.52288	96.87	102.319	87.3668	89.9563	93.2374	98.4154	101.49			5.52288	54.9	57.4	70.34	74.06	25.62	46.77	89.45	54.76	90.01	98.51	99.49	98.12
		5	145.65	59.91	126.05	133.19	90.69	53	111.05	101.04	74.26			5	70.18	34.4	100.68	28.79	81.964	70.0651	88.4699	100	104.24	32.39			5	96.31	100.609	89.9826	89.9852	93.9636	98.9075	105.426			5	45.37	68.22	65.04	73.28	24.96	49.85	90.22	58.37	90.05	88.24	99.24	98.75
		4.52288	123	62	126	134.19	87.38	53	112	100.62	73.6			4.52288	71.47	34.33	100.8	39.48	86.6	70.1894	90.4699	100.647	96.11	32.73			4.52288	95.96	100.3	90	92	100.566	99.3996	105.362			4.52288	31.66	53.15	62.23	71.44	33.06	51.48	92.1	58.37	91.13	88.98	99.75	99.38
							M7+/Δ veh												M7+/Δ aldo													M7+/Δ salt											M7+/Δ aldo-alt
		ACh (µM)	#1	#2	#3	#4	#5	#6	#7	#8	#9	#10		ACh (µM)	#1	#2	#3	#4	#5	#6	#7	#8					ACh (µM)	#1	#2	#3	#4	#5	#6	#7	#8		ACh (µM)	#1	#2	#3	#4	#5	#6	#7	#8	#9	#10	#11	#12
		9	0	14.04	7.13	10.79	0	1.18	12.78	0	25.03	44.2		9	0	0	0	7.43141	0	14.71	0	0					9	8.77	0	11.43	9.38	21.9	0	0	0		9	0.1	0	0.08	0	4.1	0	0	0	7.02	0	0	4.25
		8.52288	0	11.28	2.74	21.86	44.15	14.12	16.86	0	29.21	77.54		8.52288	0	0	0	7.43141	0	14.71	0	11.07					8.52288	17.54	32.61	22.5	18.48	31.75	0	25.8398	21.4947		8.52288	1.56	43.79	5.52	11.49	15.61	6.57	1.13	0.84	10.54	0	0	15.09
		8	0	24.92	18.8	28.47	84.63	38.53	17.4	0	24.9	89.13		8	0	0	0	1.50702	0	14.71	4.43	13.75					8	9.36	32.61	22.5	27.57	36.51	0	25.8398	26.455		8	0.83	50.18	5.84	18.38	19.65	76.9	76.6	11.81	9.99	0	0	24.06
		7.52288	28.8	75.86	30.04	41.86	92.08	45.29	82.06	41	30.36	110.14		7.52288	48.6056	0	26.0454	30.3884	26.0454	29.41	46.31	16.61					7.52288	9.36	32.61	28.21	36.36	41.59	67.4614	27.4548	26.455		7.52288	0.1	52.64	14.8	22.98	21.28	55.35	85.25	8.44	16.96	0	5.68	30.19
		7	56.34	80.42	67.88	75.88	96.23	99.71	97.82	72.58	83.18	121.74		7	45.5678	0	50.697	36.6831	50.697	29.41	68.97	66.61					7	18.13	63.04	38.93	41.06	46.35	76.9482	50.0646	24.8016		7	2.35	60.02	7.76	24.09	25.38	95.88	95.39	61.18	82.37	0	35.95	77.83
		6.52288	88.6	93.41	57.1	93.35	97.68	102.35	99.44	94.52	83.04	121.74		6.52288	48.6056	0	76.3089	42.2372	76.3089	58.82	115.27	83.21					6.52288	26.9	63.04	33.57	50.15	46.35	84.3268	75.9044	51.2566		6.52288	6.16	63.96	11.36	34.47	30.32	97.94	98.01	72.57	95.85	26.45	79.46	87.74
		6	87.26	96.19	73.69	98.36	98.6	108.53	100	100.26	93.67	133.33		6	100.249	53.2791	75.9888	53.7157	75.9888	76.47	123.15	88.93					6	35.67	34.78	30	54.55	50.79	99.084	75.9044	51.2566		6	9.25	67.04	16.96	37.88	40.99	99.18	99.08	93.25	103.4	69.03	93.24	95.75
		5.52288	88.37	96.46	72.22	98.32	99.08	109.12	100.26	101.83	95.83	133.33		5.52288	100	74.2678	75.3485	59.6401	75.3485	101.47	130.05	91.61					5.52288	36.26	63.04	33.93	54.55	51.11	100	101.744	52.91		5.52288	12.38	66.3	16.4	39.07	46.77	100	99.45	96.62	104.15	79.35	95.14	96.7
		5	87.65	91.63	72.81	96.8	99.85	106.18	100.26	102.87	95.83	144.93		5	100	99.2928	74.7082	60.0104	74.7082	105.88	130.54	93.39					5	45.61	132.61	50	59.24	53.43	100	100	51.2566		5	22.56	71.71	29.6	41.88	59.85	99.95	100.22	85.23	104.9	78.17	95.41	97.17
		4.52288	92.24	99.88	71.02	92.35	99.02	104.41	102.28	102.87	99.5	145.8		4.52288	100	100.1	75.0283	65.1942	75.0283	101.47	130.05	91.61					4.52288	45.61	134.78	61.07	63.64	59.87	100.138	101.744	100.86		4.52288	23.01	71.83	34.04	45.17	61.48	99.21	99.1	59.92	87.53	78.28	96.22	97.17
		Figures 2C-2E - Phenylephrine Contraction Curves
									WT veh														WT aldo										WT salt													WT aldo-salt
		Phe (µM)	#1	#2	#3	#4	#5	#6	#7	#8	#9	#10	#11	#12	#13	#14			Phe (µM)	#1	#2	#3	#4	#5	#6	#7			Phe (µM)	#1	#2	#3	#4	#5	#6	#7				Phe (µM)	#1	#2	#3	#4	#5	#6	#7	#8	#9
		9	1	0	0.3	0	0	1.8	0	0	3	0	1	9.1	2.3	0			9	0	0	7.2	2	11.5	1.2	11.5			9	3.3	3.2	3	0	0	0	0				9	0.4	0	0.4	0.1	0.7	0	0	0	0
		8.52288	0	0	0.4	0	0	1.8	0	0	4.1	0.3	6.5	9.1	5.9	4.7			8.52288	0	0	9.3	4	18.3	0.9	18.3			8.52288	2	0	2.8	0	0	19	0				8.52288	0	0	0.3	0.4	2.1	0	0.8	0	0.4
		8	0	0	1.7	0	0	5.8	1.5	0	6.5	15.3	6.5	38.2	8.8	21.9			8	0	0	19	32	18.3	0.9	18.3			8	3.3	0	1	2.8	0.8	15.3	0				8	0	0	0	0	3.2	4.3	8.5	0.7	0.4
		7.52288	1.8	20.7	3.4	0	0	14.8	2.3	21.9	6.5	15.3	6.5	53.8	10.8	31.8			7.52288	9.7	8.6	25.1	51.8	18.3	3.5	18.3			7.52288	25	21.9	25.1	23.1	15.3	44.9	0				7.52288	1.3	0.6	2.1	0	42.5	4.7	18.5	12.5	0.8
		7	59.8	49.3	35.6	0	1.6	46.2	24.5	61.5	6.5	15.3	70.3	69.8	13.1	49			7	19.3	34.1	32.3	63.3	15.1	25.8	42.6			7	27.5	37.4	31.2	25.3	37.9	54.7	18.1				7	22.2	20.6	19.7	4.5	69.6	52.8	54.7	61.5	23.2
		6.52288	59.7	67.4	68	6.9	43.5	59.8	67.4	74.3	82.1	95.1	80.9	80.4	16.6	56			6.52288	35.9	64.9	51	107.8	21.1	57.5	51.7			6.52288	37.1	42.7	43.8	106.9	43.1	58.9	27.9				6.52288	65	44.4	46.6	14.7	86.5	43.3	60.1	46.8	36.9
		6	98.7	67.6	99.2	71.6	67.5	86.1	84.3	87.9	91.7	104.5	100.3	86.6	22.2	82.9			6	53.1	143.8	68.1	122.1	25.7	90.8	97.6			6	43.8	62.4	59.3	109.3	68	72.1	35.7				6	102.1	99	109	31	65.3	80.9	76.3	68.8	78.8
		5.52288	94.2	101.3	114.5	104.3	90.6	115.3	103.1	103.1	102.5	111.1	105.7	90	26.7	92			5.52288	75.2	220	81.9	191.8	46.8	136	135.9			5.52288	92	109.5	111.3	136.2	68.2	91.6	72.6				5.52288	108.3	114.6	112.7	60.1	93.5	82.7	104.7	87.4	101.2
		5	120.1	123.2	115.9	130.5	110.2	132.3	115.7	110.4	106	118	117.8	101.1	30.6	87.6			5	102.1	244.3	97.7	272.3	67.9	139.5	245.7			5	153	125	176.3	134.1	79.1	120.3	79.3				5	132.5	121.4	133.9	101	111.3	96.9	118.5	99	116.3
		4.52288	120.9	125.1	113.8	124.7	111.1	133.6	117.3	113.9	103	115	117.3	102	40.1	85.1			4.52288	107.6	211.9	101.7	322.6	67.9	141.2	334.9			4.52288	143	123	153.9	121	82.3	118.3	75.3				4.52288	130.7	120.7	126.6	120.4	112.9	92.6	111.6	103.5	119.7
									M7+/Δ veh														M7+/Δ aldo										M7+/Δ salt													M7+/Δ aldo-salt
		Phe (µM)	#1	#2	#3	#4	#5	#6	#7	#8	#9	#10	#11	#12	#13				Phe (µM)	#1	#2	#3	#4	#5	#6	#7	#8		Phe (µM)	#1	#2	#3	#4	#5	#6	#7				Phe (µM)	#1	#2	#3	#4	#5	#6	#7	#8	#9
		9	0	0	0	1.6	0.5	3	0	0	0.8	0	4.1	0	0				9	0.7	0	7.4	0.2	0	0	7.3	3.7		9	2.7	4.9	6.9	5.5	7.2	4.4	0				9	0	0	0	0	0.2	0.6	2.2	0.8	0.3
		8.52288	0	0	0.8	2.9	0.5	3.6	7.2	0	5.4	0	24.1	0	0				8.52288	0	0	7.9	3.4	0	0	9.8	7		8.52288	9	8.2	0	15.1	8.8	7.4	12.6				8.52288	0	2.3	7.6	0	0.6	2.5	5.7	2.1	0.6
		8	0	0	3.7	1.6	3.3	4.6	0	1.8	29.8	0.3	46.5	5.2	0				8	10.8	0	7.9	10.3	2.8	5.8	13.7	10.1		8	25.3	16.6	12	22.1	7.4	0.4	10.5				8	0	2.7	40.4	12.3	15.2	3.7	15	4.8	1.5
		7.52288	0	1	0.4	2.1	11.8	19.1	68.9	4.6	55	2.6	62.7	18.8	0				7.52288	22.3	11.2	22.2	37.1	13.5	10.1	14.1	19.8		7.52288	30.3	16.3	13.2	29.1	17.3	0	15.2				7.52288	19.3	11.8	45.8	32.1	23.6	51.2	39.2	53.5	12.2
		7	20.6	3.1	0.4	17.7	65.3	71.9	93.8	46.6	70	42.5	68.2	35.8	0				7	21.5	11.5	45.8	47.1	34.9	27.4	23.8	22.7		7	41	16.8	13.4	30.5	19.1	0.9	37.5				7	23	13.4	44.9	34.4	22.5	65.8	58.6	76.7	15.2
		6.52288	59.6	31	5.8	48.1	67.7	86.4	93.1	81.3	75.8	75.1	77.5	71.5	26.5				6.52288	68.8	56.6	61.1	64	51.3	52.6	33.8	29.3		6.52288	68.7	37.1	21	39.3	29.2	17.2	43.1				6.52288	69.5	50.7	70.3	68	59.8	86.4	71.3	90.9	78.9
		6	86.4	63.1	30	69.6	99	102.6	114.7	108.2	92.3	89	85.2	88.4	26.1				6	110	115.9	76.8	80.6	87.5	87.5	70.3	65.1		6	72.9	38.6	20.3	41.3	42.5	51.4	53.6				6	74.6	79.8	71.4	99.6	86.2	107.3	89.2	102.3	97.2
		5.52288	96.2	104.6	80.8	81.4	109.5	108.5	116.7	112.3	94.8	98.1	90.9	95.2	41.6				5.52288	123.4	122.4	111	127.5	125.5	90	110.9	123.9		5.52288	92.1	63.2	26.7	55.8	47.3	65.9	61.2				5.52288	95.6	95.8	110.4	119.6	101.9	126	108.3	113.4	110.2
		5	111.7	124.8	109.9	94.9	106.1	111.8	117.2	119.9	105.4	102.1	99.2	120.6	35.6				5	163.2	176.1	133.2	144	139.5	132.6	160.7	138.6		5	122.7	79.9	99.3	59.5	79.2	93.2	83.8				5	109.9	129.1	143.8	141.2	115.5	140.7	117.8	120.7	126.9
		4.52288	112.1	125.8	108	100.8	104.8	110.4	117.7	119.1	97.7	97.1	103.2	124	54.2				4.52288	172.2	178.1	133.6	144	139.8	137.1	181.2	141.6		4.52288	132.8	125.3	125.7	119.1	111.3	124.8	115.8				4.52288	111.7	141.5	142.9	139.7	117.3	141.2	114.3	133.7	127.6
		Figures 2G-2I - SNP Relaxation Curves
									WT veh														WT aldo										WT salt													WT aldo-salt
		SNP (µM)	#1	#2	#3	#4	#5	#6	#7	#8	#9	#10	#11	#12					SNP (µM)	#1	#2	#3	#4	#5	#6	#7			SNP (µM)	#1	#2	#3	#4	#5	#6	#7				SNP (µM)	#1	#2	#3	#4	#5	#6	#7	#8	#9
		10	0	0	0	5.6	0	0	0	0	0	11.8	10.2	0					10	0	0	0	0	3	0	0			10	0	0	0	0	0	0	0				10	0	0	5.6	0	0	0	4	0	0
		9.5	0	6.7	2.9	5.6	0	3.1	3.9	0	0	13	9.8	14.6					9.5	17	2.1	5.6	10.1	15.6	0	0			9.5	0.6	0.2	9.7	15.4	14.5	21.4	9.6				9.5	12.9	22.4	23.4	2.7	4.8	11.2	8.9	0	7.3
		9	7.5	17.4	3.7	10.2	3.6	5.1	11.8	12.1	1.9	9.6	12.2	17.4					9	16	2.2	5.6	10.8	16.5	13.1	10.3			9	10.3	0	9.7	14	28	21.4	12.5				9	25.1	22.7	25.7	7.8	29.5	16.3	12.8	1	22.9
		8.52288	10.3	24.2	3.2	13	3.1	9.8	11.8	22.2	19.2	20	22.4	17.6					8.52288	24.5	30.4	61.1	10.8	20.2	41.2	17.3			8.52288	10.9	4	20.8	21.6	44	30.8	22.5				8.52288	32.3	28.2	37.4	17	47	22.4	17.8	4.9	58.5
		8	16.7	21.5	7.7	29.6	24.6	18.2	11.8	45.2	46.3	43.4	32.8	20.2					8	21.3	32.6	94.4	30.4	41.2	31.3	58.2			8	39.7	11.7	21.5	26.1	68.8	50.9	37.3				8	37	32.6	44.6	18.6	59.7	33.6	19.5	6.8	70.8
		7.52288	38.1	48.3	26.1	26.9	68.2	34.7	31.5	74.9	57	81.1	88	30					7.52288	34	65.2	94.4	40.5	61	56.2	61.5			7.52288	80.1	38.5	31.9	39	83	50.9	51.8				7.52288	42.4	25.3	54.4	38.3	80.8	64.3	23.4	15.7	89.7
		7	65.4	81.6	52.2	69.3	94.3	58.6	75.4	62.6	61.3	68.5	85.7	63.2					7	50	65.2	103	68.5	85	78.1	73.1			7	110.3	77.2	43.1	61.2	93.6	79.9	76.2				7	54	28.8	64	52.1	80.3	95.9	36.1	24.5	95.6
		6.52288	65.4	80.1	62.3	82.1	98.9	67.2	76.1	75.5	61.3	78.9	88.7	63.7					6.52288	67	100	105	69.7	90.6	80.2	94.7			6.52288	119.9	111.7	64.6	98	96.1	80.5	61.3				6.52288	76.2	41.6	82.1	63.3	96.2	103	52.2	37.2	96.9
		6	125.4	80.2	68.7	103	98.6	60.3	99.1	83.6	64	76.6	87.3	71.4					6	83	110	105	70.5	88.4	96.9	96.9			6	110	119.4	97.2	109	99.6	89.9	67.2				6	83.8	53.8	92.3	72.9	85.9	105.1	63.3	45.1	90.9
		5.52288	135	99	93	152	125.3	94.9	92	93	68.4	86.8	82.3	71					5.52288	83	102	103	89.9	100	96.1	94.3			5.52288	120	100.3	97.2	104.5	100	100	80.1				5.52288	86.6	67.4	94	76.5	94.5	107.1	71.7	75.9	96.6
		5	143	96.3	93.2	152.4	135.3	96.5	92	84.7	70.3	93.2	92.1	92					5	100	105	110	100	101.9	110.5	96.3			5	112.3	105.4	98.2	105.2	101.1	105.8	98.3				5	91.2	73.8	94.6	84.5	97.5	107.1	89.4	80.6	98.4
		4.52288	139.3	105.8	95.4	151.3	141.8	96.5	99.6	100	100	100	105	101.3					4.52288	111.9	113.5	102	99.4	101.9	101.8	96.1			4.52288	109.4	110.3	98.2	117.7	102.5	108.8	100				4.52288	91.3	76.2	95.3	89.4	95.4	105.1	88.3	84.6	98.2
									M7+/Δ veh														M7+/Δ aldo										M7+/Δ salt													M7+/Δ aldo-salt
		SNP (µM)	#1	#2	#3	#4	#5	#6	#7	#8	#9	#10	#11	#12	#13				SNP (µM)	#1	#2	#3	#4	#5	#6	#7	#8		SNP (µM)	#1	#2	#3	#4	#5	#6	#7				SNP (µM)	#1	#2	#3	#4	#5	#6	#7	#8	#9
		10	5.8	0	3.5	0	0	0	0	0	0	0	0	0	3.1				10	0	0	0	0	0	0	0	0		10	0	0	0	0	0	0	0				10	0	4	0	0	5.5	0	0	0	4.4
		9.5	10.5	6.3	12.1	8	0	22.6	0	0	11.3	9.8	0	0	7.5				9.5	0	0	16.4	8.4	3.5	7.8	35.1	11.3		9.5	0.2	34	6.3	0	0	0	0				9.5	13.5	0	6.9	5.8	8.8	9.3	7.9	3.1	10.6
		9	15	9	11.6	17.6	0.5	28.3	4.4	16.4	13.1	12.2	18.7	16.8	16.5				9	0	0	16.4	16.2	3.5	15.9	34.7	17.3		9	0	31.9	0	0	0	0	0				9	23.3	0	15.4	23.2	7.9	14.4	20.8	7	16.1
		8.52288	19.2	7.6	12.1	34.1	7	43.4	10.3	18.3	15.1	22.4	23.4	43.1	31.1				8.52288	0	0	51.3	20.3	3.5	23.1	34.2	22.5		8.52288	4	34	0	0	0	60.3	0				8.52288	27.3	17.8	25.8	19.8	19.7	16.9	17.3	15.3	15.7
		8	55.2	50.4	38.5	71	32.5	49.1	31.1	52.3	28.3	32.8	50.1	75.9	57.8				8	0	4.1	85.2	36.2	7.3	38.4	41.4	32.6		8	11.7	63.8	0	0	1.8	80.8	0				8	31.6	18.7	29.3	14	26.5	26.2	24.4	22.3	25.3
		7.52288	81.5	67.6	38.4	84.9	51.1	50.9	66.6	69.3	45.3	88	68.3	97.4	89.5				7.52288	31.1	13.1	110	71.9	38.2	69.3	42.3	53.8		7.52288	38.5	66	6.3	49.2	41	79.5	0				7.52288	40.4	27.3	48.3	36.1	65.4	38.3	19.7	24.2	43.8
		7	96.2	89.4	52.1	90.5	86.5	64.7	88.1	71.3	23.2	85.7	71.2	101.5	90.7				7	68.9	36.3	106.2	91.6	41.5	84.5	63.5	83.6		7	77.2	100	100	100	48.8	100	0				7	51.6	42.3	57	47.7	51.6	91.2	48.2	46.8	63.8
		6.52288	89.1	85.6	86.4	91.9	91.6	82.1	85.5	81.1	41.6	78.7	82.1	101.1	87.7				6.52288	68.9	63.1	105.1	100	58.9	107.2	70.7	87.4		6.52288	111.7	129.8	109.7	110.8	47.1	120.5	0				6.52288	61.2	55.3	55.1	68.6	70.5	95.8	62.3	58.4	77.6
		6	92.4	73.3	92.9	92.7	92.5	93.1	86.6	81.6	51.1	70.9	141	88.3	97.4				6	102.2	86	106.1	107.8	69.2	112.9	77.5	91.1		6	109.4	104	109.7	114.6	64.7	120.5	110.3				6	63.4	50	67.2	72.1	71.9	92.9	75.3	65.2	88.7
		5.52288	95.5	75.5	102.6	93.2	92	95.4	83	81.7	88.2	87.4	137.4	88	100.8				5.52288	102.2	94.8	117.34	108.1	86.4	105.3	84.7	90		5.52288	102.5	104	109.7	114.6	81.8	120.5	100				5.52288	70.7	68.7	77.6	76.8	89	94.3	88.5	75.3	100
		5	98	95.3	104.5	104	99.6	97.2	99.3	91.5	84.9	96.5	156	101.1	105				5	102	95.1	113.7	111.9	100	102.7	84.2	92.5		5	109	104	113.7	115.4	105.9	120.5	100				5	67.2	75.9	84.4	81.1	92.9	98	98.1	96.9	100.7
		4.52288	98.7	103.5	103.9	101.6	102	97.7	101.3	112.3	100	100	176	100	113.5				4.52288	103	104.1	112.6	111.9	100.2	123.5	39.2	92.5		4.52288	110.1	100	115.5	109.2	114.7	119.7	100				4.52288	71.4	84.3	84.4	75.5	100	98.6	98.9	101.8	100
[truncated: 4 more columns]

## Sheet: Figure 3
	Figures 3A-3C - CSA x 10^3 (µm^2)
							WT veh													WT aldo										WT salt												WT aldo-alt
		mmHg	#1	#2	#3	#4	#5	#6	#7	#8	#9	#10	#11			mmHg	#1	#2	#3	#4	#5	#6	#7			mmHg	#1	#2	#3	#4	#5	#6	#7			mmHg	#1	#2	#3	#4	#5	#6	#7	#8	#9	#10	#11
		10	40.0859	34.2567	22.4184	23.0554	37.9002	71.3079	14.2796	13.0614	23.7186	15.3552	19.8384			10	45.26	22.88	14.03	14.82	18.89	12.93	23.77			10	11.08	11.68	45.02	11.95	13	3.82	17.39			10	28.76	37.4	34.8	26.44	30.08	27.37	25.94	17.33	23.06	20.84	13.64
		20	38.5874	37.7627	25.3079	19.6444	36.726	71.0919	12.2877	13.2536	23.8806	16.8582	19.3232			20	22.19	19.51	15.59	15.7	20.68	12.79	23.7			20	11.45	12.53	42.44	12.57	13.76	9.82	19.19			20	27.18	40.28	35.71	28.13	26.66	28.79	22.04	18.08	19.64	20.83	13.41
		30	42.2049	39.6194	23.0907	25.5137	33.6936	70.8115	15.145	14.0868	23.3154	17.2342	23.6534			30	18.79	18.99	19.13	16.96	17.68	14.48	23.6			30	11.39	15.39	32	12.82	16.17	16.97	20.08			30	30.16	38.78	35.35	34.25	37.63	30.53	23.81	19.32	25.51	25.73	13.93
		40	50.3307	45.5217	26.4365	26.065	35.0201	70.8115	8.9268	12.2593	21.1528	17.2262	24.436			40	16.09	13.87	17.55	17.2	19.27	14.87	23.6			40	7.88	13.67	20.3	13.69	16.55	22.39	21.09			40	27.7	39.84	29.95	32.51	39.25	33	24.23	18.38	26.07	25.15	12.52
		60	53.3136	46.3888	27.2054	25.055	32.8359	70.2711	8.897	6.529	20.6197	23.4906	20.1557			60	11.35	13.88	20.53	17.27	20.73	14.15	23.42			60	9.63	15.52	36.05	13.22	16.97	22.3	19.97			60	29.41	39.91	28.88	32.82	38.38	37.22	28.22	19.41	25.05	23.26	9.37
		80	55.9015	46.2419	29.9708	25.6888	31.8746	65.4457	11.6285	6.9272	21.9148	21.3132	20.6088			80	4.46	16.08	15.44	17.62	20.63	14.09	21.82			80	7.05	16.59	34.68	16.73	15.03	22.28	19.7			80	32.48	40.74	31.23	32.59	38.47	34.33	26.69	19.15	25.69	23.47	8.92
		100	53.3631	47.5449	32.8383	24.85	32.1031	64.9179	11.221	13.9448	100.687	25.3149	20.2213			100	9.32	17.97	10.37	17.29	20.19	14.02	21.64			100	9.71	15.92	34.56	17.06	15.57	21.96	17.58			100	32.53	41.52	32.21	32.59	39.29	39.08	24.6	19.15	24.85	25.47	8.37
		120	45.645	50.366	32.1982	24.2586	30.215	62.2703	9.34938	8.57252	101.351	45.197	25.036			120	12.48	13.87	9.04	16.51	20.34	14.18	20.76			120	9.71	15.92	31.92	16.61	16.83	21.17	17.56			120	35.05	42.33	34.55	31.87	37.74	36.53	28.22	18.07	24.26	26.64	8.39
							M7+/Δ veh													M7+/Δ aldo										M7+/Δ salt												M7+/Δ aldo-alt
		mmHg	#1	#2	#3	#4	#5	#6	#7	#8	#9	#10	#11			mmHg	#1	#2	#3	#4	#5	#6	#7			mmHg	#1	#2	#3	#4	#5	#6	#7			mmHg	#1	#2	#3	#4	#5	#6	#7	#8	#9	#10	#11	#12	#13
		10	12.56	13.13	10.407	15.9764	17.5597	11.078	32.7228	18.457	1.2388	15.7904	15.0184			10	17.38	16.08	20.84	8.14	11.74	15.2	12.64			10	15.1	11.49	7.48	18.91	18.61	18.79	15.27			10	24.98	20.46	12.22	25.06	24.02	11.74	12.62	16.46	11.37	1.13	24.01	14.8	20.83
		20	14.53	13.25	9.7324	16.6229	18.7938	10.3489	36.2956	24.3118	5.55944	17.0651	17.1272			20	19.05	16.94	14.53	8.12	11.92	15.62	12.69			20	17.19	11.85	7.09	19.32	19.74	19.08	15.29			20	25.43	20.09	12.2	23.78	24.5	11.55	12.88	17.99	11.16	4	23	14.8	23.27
		30	13.48	14.1	7.98279	17.6056	20.2328	12.9882	20.013	22.1427	6.10726	18.5358	18.8519			30	19.92	19.27	16.74	8.68	12.67	17.13	15.29			30	17.1	11.85	7.89	19.51	22.05	21.01	17.67			30	25.89	18.47	11.92	23.75	25.68	12.04	13.32	17.55	12.14	15.1	22.64	15.37	30.04
		40	22.59	12.26	6.89927	16.9999	18.5007	4.10867	34.1172	25.871	13.4052	21.3921	21.5945			40	20.04	18.26	15.68	9.23	12.97	17.22	15.68			40	17	14.51	6.19	19.19	22.97	21.9	23.88			40	26.02	18.04	11.72	24.5	25.68	12.34	15.5	16.47	11.99	49.18	22.37	15.23	36.43
		60	19.23	6.53	4.82291	16.1289	19.8001	9.13227	10.9238	1.50168	18.821	22.9808	23.0239			60	21.79	18.1	19.28	8.53	12.7	16.99	16.72			60	22.69	14.51	5.24	18.54	22.18	22.39	21.36			60	25.55	16.91	12.21	24.88	19.09	13.47	15.02	16.49	13.23	48.83	18.22	15.97	40.34
		80	14.41	6.56	4.54307	18.3139	19.6675	19.2831	12.0921	1.91032	23.0817	25.0084	23.8661			80	22.42	19.45	14.15	8.92	11.43	15.94	16.74			80	25.53	14.56	4.9	22.35	21.73	20.98	21.51			80	26.44	16.82	14.51	25.22	20.5	12.84	15.56	17.27	13.02	39.15	16.41	15.13	39.48
		100	19.64	14.71	4.28827	18.0963	19.668	19.8543	11.6113	3.92699	24.8544	25.6637	23.0621			100	21.24	17.25	14.73	9.1	10.13	15.77	16.71			100	23.9	14.63	4.9	22.87	21.69	21.57	21.76			100	25.33	16.3	14.92	23.92	20.5	13.35	15.85	17.51	13.6	32.67	17.16	15.42	41.52
		120	19.34	8.44	4.08113	17.0706	19.6825	24.035	12.6269	4.00553	27.4874	23.0916	23.4928			120	20.12	16.79	22.69	9.18	7.95	15.04	16.11			120	23.14	15.27	4.9	24.09	22.18	21.36	21.83			120	26.36	14.19	14.16	23.98	23.56	13.35	16.99	20.6	13.06	29.76	15.54	15.46	41.09
	Figures 3C-3E - Wall/Lumen Ratio
							WT veh													WT aldo										WT salt												WT aldo-alt
		mmHg	#1	#2	#3	#4	#5	#6	#7	#8	#9	#10	#11			mmHg	#1	#2	#3	#4	#5	#6	#7			mmHg	#1	#2	#3	#4	#5	#6	#7			mmHg	#1	#2	#3	#4	#5	#6	#7	#8	#9	#10	#11
		10	0.145	0.195	0.17	0.285	0.195	0.236667	0.3	0.2	0.03405	0.176442	0.216129			10	0.43	0.31	0.194	0.231	0.275	0.265	0.2155			10	0.142857	0.14966	0.36705	0.193508	0.196	0.06	0.269			10	0.301	0.477	0.323	0.388	0.528	0.354	0.52	0.253	0.289	0.2964	0.248
		20	0.14	0.17	0.17	0.14	0.17	0.233333	0.2	0.1	0.032864	0.183695	0.164804			20	0.223	0.266	0.213	0.196	0.238	0.211	0.21425			20	0.113986	0.12426	0.316667	0.185185	0.169	0.138	0.239			20	0.256	0.381	0.32	0.337	0.323	0.331	0.464	0.217	0.194	0.2424	0.199
		30	0.14	0.325	0.14	0.16	0.325	0.246667	0.2	0.1	0.108707	0.18318	0.12068			30	0.122	0.203	0.199	0.118	0.097	0.138	0.209			30	0.070181	0.1035	0.191943	0.135457	0.121	0.143	0.139			30	0.316	0.349	0.308	0.241	0.306	0.314	0.433	0.158	0.138	0.1716	0.159
		40	0.155	0.11	0.15	0.11	0.11	0.246667	0.1	0.1	0.164201	0.176289	0.090187			40	0.078	0.124	0.164	0.084	0.071	0.1	0.209			40	0.035305	0.0625	0.101665	0.095588	0.09	0.102	0.116			40	0.258	0.321	0.227	0.188	0.238	0.273	0.362	0.151	0.116	0.138	0.117
		60	0.14	0.085	0.15	0.1	0.085	0.233333	0.1	0	0.178742	0.164705	0.066121			60	0.041	0.094	0.157	0.076	0.066	0.084	0.125			60	0.040404	0.068138	0.2367	0.078475	0.081	0.086	0.102			60	0.276	0.313	0.231	0.176	0.193	0.29	0.328	0.167	0.121	0.1332	0.095
		80	0.14	0.085	0.16	0.1	0.085	0.17	0.1	0	0.184609	0.148397	0.064935			80	0.015	0.108	0.099	0.075	0.062	0.08	0.1125			80	0.027785	0.069288	0.220099	0.195364	0.066	0.081	0.096			80	0.302	0.327	0.235	0.172	0.183	0.212	0.272	0.14	0.11	0.12	0.092
		100	0.12	0.08	0.17	0.09	0.08	0.16	0.1	0.1	0.173122	0.167488	0.063472			100	0.031	0.119	0.064	0.072	0.06	0.077	0.1125			100	0.036972	0.064338	0.218706	0.198675	0.067	0.077	0.084			100	0.294	0.311	0.233	0.172	0.178	0.122	0.27	0.162	0.099	0.1152	0.096
		120	0.08	0.08	0.15	0.085	0.08	0.150383	0.050847	0.047884	0.172727	0.15487	0.076327			120	0.039	0.086	0.054	0.067	0.06	0.077	0.125			120	0.036972	0.064338	0.191124	0.181529	0.072	0.073	0.083			120	0.328	0.289	0.258	0.161	0.172	0.109	0.255556	0.141791	0.11553	0.104878	0.102583
							M7+/Δ veh													M7+/Δ aldo										M7+/Δ salt												M7+/Δ aldo-alt
		mmHg	#1	#2	#3	#4	#5	#6	#7	#8	#9	#10	#11			mmHg	#1	#2	#3	#4	#5	#6	#7			mmHg	#1	#2	#3	#4	#5	#6	#7			mmHg	#1	#2	#3	#4	#5	#6	#7	#8	#9	#10	#11	#12	#13
		10	0.278	0.357	0.404	0.165291	0.346543	0.173198	0.416007	0.192845	0.242215	0.181699	0.232988			10	0.204036	0.180904	0.399286	0.01	0.006097	0.176	0.265			10	0.160714	0.099403	0.28951	0.189318	0.167	0.283	0.238			10	0.257333	0.323	0.264	0.354	0.449	0.174929	0.193182	0.226489	0.223495	0.237762	0.207497	0.275781	0.223495
		20	0.333	0.321	0.36	0.136364	0.261941	0.14011	0.366491	0.162055	0.204522	0.168675	0.233932			20	0.187183	0.149718	0.200969	0.020224	-0.23721	0.142	0.218			20	0.13961	0.076535	0.239394	0.154538	0.134	0.238	0.181			20	0.270667	0.271	0.221	0.331	0.317	0.136364	0.155629	0.20387	0.193548	0.193865	0.16976	0.250167	0.193548
		30	0.244	0.222	0.29	0.106182	0.189849	0.088089	0.342345	0.12306	0.142668	0.122652	0.198113			30	0.128327	0.118605	0.121906	0.146991	0.211452	0.09	0.136			30	0.13961	0.055556	0.186055	0.107459	0.081	0.147	0.135			30	0.202	0.17	0.17	0.314	0.41	0.092308	0.104167	0.125534	0.175182	0.116972	0.125415	0.225183	0.175182
		40	0.879*	0.199	0.258	0.075	0.154275	0.067518	0.18595	0.09512	0.121359	0.114386	0.181564			40	0.096438	0.083334	0.051418	0.130367	0.15217	0.07	0.094			40	0.105528	0.034799	0.154008	0.075411	0.071	0.103	0.136			40	0.176667	0.138	0.141	0.273	0.241	0.079439	0.103365	0.097054	0.141052	0.090361	0.105392	0.227101	0.141052
		60	0.392	0.174	0.19	0.036017	0.145676	0.059649	0.155765	0.093647	0.116338	0.115304	0.168394			60	0.090566	0.070652	0.023256	0.103337	0.124709	0.055	0.081			60	0.105528	0.028524	0.155607	0.049254	0.06	0.09	0.097			60	0.166	0.104	0.128	0.29	0.191	0.080351	0.091324	0.088714	0.139803	0.080769	0.1	0.226486	0.139803
		80	0.234	0.146	0.183	0.035865	0.139131	0.06496	0.155022	0.090007	0.092876	0.12378	0.156498			80	0.087783	0.072527	0.006024	0.080501	0.188853	0.055	0.071			80	0.075188	0.025871	0.14741	0.038997	0.057	0.08	0.096			80	0.164667	0.093	0.149	0.212	0.169	0.07273	0.08843	0.088182	0.122784	0.097594	0.086092	0.202844	0.122784
		100	0.28	0.168	0.187	0.081524	0.136954	0.062651	0.141896	0.086316	0.09377	0.126147	0.136384			100	0.080935	0.062718	0.005952	0.078061	0.10892	0.054	0.069			100	0.075701	0.025871	0.143137	0.039008	0.055	0.081	0.096			100	0.156667	0.09	0.152	0.122	0.165	0.074093	0.08793	0.086222	0.126648	0.098077	0.085317	0.207481	0.126648
		120	0.267	0.16	0.255	0.046732	0.134163	0.057935	0.141949	0.084964	0.10166	0.11134	0.135786			120	0.073944	0.059417	0.005952	0.099404	0.105823	0.054	0.065			120	0.071429	0.025871	0.135659	0.03431	0.049	0.078	0.096			120	0.162667	0.091	0.133	0.109	0.165	0.072961	0.093478	0.100897	0.118644	0.105058	0.084279	0.201988	0.118644
	Figure 3G - CSA (A.U.C. x 10^6)												Figure 3H - Wall/Lumen Ratio (A.U.C.)
			WT				M7+/Δ							WT				M7+/Δ
		veh	aldo	salt	aldo-salt	veh	aldo	salt	aldo-salt				veh	aldo	salt	aldo-salt	veh	aldo	salt	aldo-salt
		5.471	1.505	1.027	3.372	1.941	2.287	2.347	2.838				14.75	8.95	5.7	31.9	32.15	11.6	11.35	20.1
		4.935	1.805	1.662	4.442	1.163	1.98	1.539	1.901				13.65	15.35	8.45	36.4	21.6	9.4	4.45	14.6
		3.115	1.698	3.699	3.526	0.6465	1.842	0.6299	1.453				17.3	14.35	23.95	27.95	26.2	6.85	18.4	17.2
		2.712	1.867	1.625	3.522	1.899	0.97	2.287	2.688				12.8	10.85	17.15	22.6	8.25	9.9	7.65	25.7
		3.657	2.201	1.732	4.082	2.135	1.264	2.389	2.445				13.65	10.25	10.35	25.25	18.4	15	8.1	25.45
		7.473	1.547	2.165	3.803	1.556	1.786	2.336	1.406				22.45	11.95	10.3	25.7	8.4	8.15	12.6	9.45
		1.208	2.491	2.117	2.824	2.057	1.743	2.275	1.656				13.5	16.75	13.35	36.9	22.65	11.4	13.5	11.35
		1.156			2.071	1.132			1.916				7			18.1	11.45			12.35
		1.539			2.712	1.934			1.397				16.25			14.35	13.4			15.9
		2.53			2.657	2.46			3.645				18.3			16.1	13.95			12.35
		2.366			1.147	2.393			2.103				9.85			13.45	18.95			12.1
									1.689											24.45
									4.021											15.9
									2.064											13.55
	Figures 3J-3L - Stress-Strain Curves
								WT veh															WT aldo													WT salt
		Strain (Di/Do)								Stress									Strain (Di/Do)						Stress							Strain (Di/Do)						Stress							Strain (Di/Do)
	mmHg	mean	SEM		#1	#2	#3	#4	#5	#6	#7	#8	#9	#10	#11			mmHg	mean	SEM		#1	#2	#3	#4	#5	#6	#7			mmHg	mean	SEM		#1	#2	#3	#4	#5	#6	#7			mmHg	mean	SEM		#1	#2
	10	0.70906	0.0236845		0.02	0.019	0.04	0.01	0.02	0.01	0	0	0.03	0.037803	0.030861			10	0.66275	0.0111831		0.022	0.034	0.024	0.025	0.029	0.024	0.04			10	0.712159	0.0332476		0.04669	0.044568	0.018172	0.034469	0.034	0.111	0.025			10	0.5837	0.0216903		0.022	0.014
	20	0.729623	0.0266777		0.05	0.04	0.08	0.05	0.04	0.02	0.1	0.1	0.04	0.072621	0.080944			20	0.693875	0.0080588		0.05	0.063	0.056	0.063	0.068	0.056	0.09			20	0.710139	0.0219979		0.117032	0.107355	0.042126	0.072036	0.079	0.096	0.056			20	0.6185	0.0189105		0.052	0.035
	30	0.765309	0.0249147		0.09	0.085	0.19	0.08	0.04	0.04	0.2	0.3	0.01	0.145649	0.221081			30	0.78575	0.0173892		0.132	0.134	0.274	0.194	0.225	0.274	0.23			30	0.776063	0.009616		0.380159	0.257777	0.139	0.196963	0.22	0.186	0.191			30	0.6005	0.0507876		0.084	0.076
	40	0.796318	0.0358368		0.13	0.146	0.27	0.18	0.19	0.05	0.7	0.5	0.31	0.227014	0.443747			40	0.8355	0.0146153		0.322	0.244	0.56	0.401	0.476	0.56	0.43			40	0.831567	0.00494575		1.13354	0.64032	0.393647	0.418671	0.447	0.394	0.345			40	0.6961	0.0245001		0.155	0.125
	60	0.81082	0.0331101		0.19	0.184	0.36	0.27	0.31	0.08	1	1.5	0.42	0.323974	0.807011			60	0.8525	0.0140217		0.566	0.34	0.81	0.637	0.7	0.81	0.65			60	0.834568	0.0201553		1.32067	0.783114	0.225434	0.679959	0.658	0.619	0.524			60	0.6994	0.0234758		0.193	0.171
	80	0.81776	0.0329262		0.24	0.315	0.42	0.33	0.4	0.13	1	1.7	0.63	0.449469	1.02718			80	0.8625	0.00824405		0.62	0.677	1.068	0.837	0.887	1.068	0.82			80	0.82841	0.0237722		2.40054	0.962643	0.303046	0.341414	1.008	0.826	0.692			80	0.716	0.0247561		0.221	0.204
	100	0.831476	0.0334084		0.31	0.601	0.44	0.4	0.46	0.15	1.2	1	0.73	0.438062	1.15595			100	0.869875	0.00977138		0.615	1.14	1.225	0.949	1.015	1.225	0.94			100	0.833925	0.0245698		1.98448	1.14038	0.335474	0.369296	1.1	0.951	0.874			100	0.7286	0.0257467		0.25	0.236
	120	0.839539	0.0282856		0.51	0.732	0.52	0.47	0.5	0.177414	1.57412	1.67155	0.752423	0.51682	1.04864			120	0.879375	0.00588867		0.927	1.472	1.336	1.034	1.188	1.336	1.09402			120	0.839233	0.021131		2.16489	1.24405	0.418785	0.440922	1.116	1.095	0.97			120	0.729471	0.0263013		0.244	0.277
								M7+/Δ veh															M7+/Δ aldo													M7+/Δ salt
		Strain (Di/Do)								Stress									Strain (Di/Do)						Stress							Strain (Di/Do)						Stress							Strain (Di/Do)
	mmHg	mean	SEM		#1	#2	#3	#4	#5	#6	#7	#8	#9	#10	#11			mmHg	mean	SEM		#1	#2	#3	#4	#5	#6	#7			mmHg	mean	SEM		#1	#2	#3	#4	#5	#6	#7			mmHg	mean	SEM		#1	#2
	10	0.681672	0.0260753		0.040353	0.019247	0.016865	0.038511	0.016033	0.034587	0.027538	0.07013	0.003176	0.036709	0.028628			10	0.690339	0.0289507		0.03269	0.03687	0.025	0.04	0.038	0.04	0.025			10	0.665654	0.0162862		0.038517	0.041502	0.023039	0.028053	0.021	0.024	0.028			10	0.614558	0.0250677		0.02285	0.017
	20	0.710576	0.0245977		0.097827	0.050928	0.047189	0.095211	0.036399	0.082318	0.065225	0.178904	0.006151	0.079087	0.057025			20	0.742652	0.0162118		0.071267	0.089101	0.659618	0.099	0.094	0.099	0.061			20	0.703012	0.0139405		0.072712	0.095552	0.055724	0.068811	0.049	0.056	0.074			20	0.641017	0.0276213		0.044	0.033
	30	0.754949	0.0269936		0.251268	0.140533	0.177867	0.302874	0.077933	0.216804	0.187008	0.4171	0.089436	0.217526	0.13467			30	0.796931	0.0172427		0.207907	0.224949	0.181508	0.126175	0.296	0.33	0.196			30	0.766597	0.00847654		0.14651	0.191103	0.143399	0.228088	0.157	0.181	0.197			30	0.67305	0.0331282		0.095	0.088
	40	0.797267	0.0211336		0.5336	0.259407	0.373313	0.592729	0.215219	0.42073	0.329765	1.11994	0.090773	0.349868	0.220418			40	0.843305	0.0133177		0.414983	0.480236	0.30698	0.262995	0.574	0.69	0.427			40	0.797782	0.010612		0.230961	0.379237	0.259856	0.442888	0.289	0.39	0.294			40	0.705717	0.034295		0.159	0.151
	60	0.819137	0.0206464		1.48152	0.366292	0.784623	0.894565	0.342567	0.569797	0.458664	1.89851	0.905089	0.462777	0.316876			60	0.859519	0.0144543		0.589183	0.755249	0.516369	0.427877	0.97	1.064	0.659			60	0.823723	0.0109599		0.337811	0.50565	0.342915	0.660648	0.514	0.594	0.553			60	0.722495	0.0291886		0.224	0.215
	80	0.831071	0.0204597		1.85975	0.479406	1.09334	1.02679	0.430262	0.74105	0.718159	1.19689	1.1049	0.538857	0.426204			80	0.867967	0.016251		0.759824	0.919664	0.828564	0.353185	1.222	1.545	0.934			80	0.830476	0.0134731		0.372829	0.88711	0.452478	0.683443	0.716	0.839	0.696			80	0.740162	0.027592		0.3	0.27
	100	0.819586	0.0174312		0.89998	0.535726	1.31088	1.17108	0.517067	0.850014	0.782444	1.34152	1.31018	0.581624	0.537968			100	0.881447	0.0102883		0.906527	1.16984	0.939903	0.673616	1.348	1.942	1.06			100	0.833238	0.0115122		0.46069	0.969214	0.512585	0.748086	0.812	0.908	0.761			100	0.748174	0.0278546		0.348	0.313
	120	0.831027	0.0222061		1.71273	0.596589	1.49661	1.38156	0.563864	0.942051	0.787333	1.2144	1.3201	0.718881	0.589458			120	0.877044	0.0164978		1.08245	1.3471	0.805202	0.75636	1.487	2.736	1.233			120	0.833519	0.0123706		0.473243	1.12056	0.590009	0.761862	0.882	1.026	0.834			120	0.750152	0.0299826		0.384	0.328
	Figure 3M - Stress-Strain (Slope)
			WT				M7+/Δ
		veh	aldo	salt	aldo-salt	veh	aldo	salt	aldo-salt
		13.49	8.748	12.11	5.277	16.37	9.612	7.898	4.346
		17.11	18.61	11.24	6.631	8.686	9.994	15.29	3.774
		6.665	7.904	8.117	6.264	13.86	4.423	9.93	3.761
		10.33	8.054	6.378	7.924	8.889	11.33	8.057	4.246
		10.1	8.428	11.94	8.782	10.59	9.022	14.47	6.241
		11.9	7.904	15.83	7.047	8.272	14.42	12.83	4.533
		9.911	8.188	17.86	9.479	9.363	10.28	11.5	4.159
		8.396			6.671	5.844			3.82
		10.69			7.766	16.81			4.314
		8.67			1.28	7.427			4.403
		8.755			7.55	9.834			4.028
									4.314
									4.552
									4.552
[truncated: 12 more columns]

## Sheet: Figure 4
	Figure 4B - Heart (%Collagen Area)									Figure 4D - Kidneys (%Collagen Area)									Figure 4F - Aortas (%Collagen Area)
		WT				M7+/Δ					WT				M7+/Δ					WT				M7+/Δ
	veh	aldo	salt	aldo-salt	veh	aldo	salt	aldo-salt		veh	aldo	salt	aldo-salt	veh	aldo	salt	aldo-salt		veh	aldo	salt	aldo-salt	veh	aldo	salt	aldo-salt
	1.6804	2.05667	3.54	3.76081	1.8012	3.09836	1.74	6.55054		4.16764	4.001	4.191	7.17434	5.98225	5.44	2.783	10.976		32.8299	24.425	25.713	30.8425	19.4198	20.6663	27.8395	38.1266
	2.215	2.75321	3.059	2.87618	1.6386	2.41892	2.82538	7.70655		5.03307	2.52	6.825	5.67567	6.17895	5.079	3.15	9.17675		24.6896	13.6655	31.8655	30.0931	29.5458	37.824	32.688	40.328
	1.9288	2.78425	1.28936	2.47822	3.4896	7.45763	4.617	6.34279		4.02759	2.04	9.315	6.11231	7.87838	3.939	5.079	20.39		15.2088	12.1655	27.3645	38.5462	23.2659	38.592	23.52	43.7637
	2.6012	1.45745	2.64417	4.82833	3.3986	1.4375	1.981	7.67946		3.25318	3.23	1.444	8.53528	8.13369	6.2382	3.182	13.6949		21.3884	28.475	32.7124	20.2155	9.478	29.81	15.65	37.7558
	1.9022	3.7314	1.0725	4.50616	5.4778	2.70667	1.63691	6.70086		5.83923	3.127	0.715	4.54941	3.929	3.312	3.47	9.39406		28.1055	18.134	12.612	11.8306	20.0563	32.7124	24.4133	14.9445
	0.769167	1.3186	2.215	4.25825	3.2472	2.36677	3.3308	8.82033		5.05792	2.79286	6.24737	5.82664	4.32956	2.429	2.02	14.8656		34.935	18.6816	40.3862	10.6325	31.26	24.0615	20.8947	56.9318
	0.776923			7.1887	2.09085			9.63044		4.56			7.61453	4.3			21.141		30.31			66.3302	20.38			53.2814
	0.9562			8.08376	5.7305			14.413		2.661			4.8915	3.515			25.1496					65.0867	23.7685			35.6762
					2.46792									3.211
					3.41931									3.271

## Sheet: Figure 5
	Figure 5A - Hearts (PPM1A expression)									Figure 5B - Kidneys (PPM1A expression)									Figure 5C - Aortas (PPM1A expression)
		WT				M7+/Δ					WT				M7+/Δ					WT				M7+/Δ
	veh	aldo	salt	aldo-salt	veh	aldo	salt	aldo-salt		veh	aldo	salt	aldo-salt	veh	aldo	salt	aldo-salt		veh	aldo	salt	aldo-salt	veh	aldo	salt	aldo-salt
	6.10503	0.64876	2.87313	6.53061	16.6667	1.86449	0.415225	1.00714		1.33	0.54	0.64	0.97	0.59	1.1	1.43	0.6		0.531034	0.929577	0.974684	0.696855	0.786026	0.503268	0.633574	0.181122
	3.88889	4.2165	4.36782	6.86813	5.2549	2.67774	3.25	4.80861		0.8	0.88	0.95	0.84	0.7	0.57	0.93	0.23		0.620968	0.432039	0.353052	0.754717	0.653907	0.769006	0.491061	0.385427
	3.97661	1.63348	2.34713	8.28025	11.9231	2.4417	2.33557	3.0303		0.56	0.8	0.78	0.42	0.8	1.37	0.37	0.66		0.152907	0.504505	0.440397	0.332288	0.275484	0.60804	0.347619	0.286592
	2.95826	2.57895	5.24272	2.30661	4.94845	1.56484	2.77949	1.24686		1.42	1.09	0.37	0.47	0.83	0.51	1.29	0.42		0.230562	0.635569	0.694175	0.398726	0.487978	0.475884	0.579861	0.3295
	1.63207	2.97222	3.96196	2.6699	11.6129	3.82979	3.42857	3.1728		1.11	0.42	0.55	0.54	0.48	0.9	1.3	0.3		0.465035	0.274128	0.45	0.51153	0.423208	0.368519	0.42069	0.312586
	3.18182	4.40233	4.98221	2.73885	3.71041	2.89597	4.69714	1.02885		1.32	0.8	0.53	0.63	0.76	1.36	0.79	0.65		0.425191	0.978102	0.225	0.33301	0.28744	0.294486	0.384874	0.237037
	5.72072			4.82402	4.30605			2.06875		0.65	0.85	0.91	0.39	0.83	0.58	0.28	0.43		0.345614			0.546296	0.767327	0.507092	0.536458	0.224215
	6.96			2.66667	5.45455			4.28037															0.343826			0.149091
	12.8863			1.81155	8.49802			1.87833
	8.84058			7.65151	5.50877			2.91405
					Figure 5D - Hearts (PTEN expression)									Figure 5E - Kidneys (PTEN expression)
						WT				M7+/Δ					WT				M7+/Δ
					veh	aldo	salt	aldo-salt	veh	aldo	salt	aldo-salt		veh	aldo	salt	aldo-salt	veh	aldo	salt	aldo-salt
					0.461	1.429	1.451	1.176	1.786	0.717	0.375	0.859		1.5	0.655567	0.875	2.54118	1.29906	0.980108	3.51749	0.660265
					0.534	1.149	0.867	1.514	0.798	0.564	0.806	0.712		1.9604	1.20938	1.56506	2.50338	2.01575	1.89928	3.9	0.660714
					1.384	0.358	0.593	0.464	1.569	0.292	0.57	0.29		1.19205	0.817213	1.56338	0.698925	2.20196	1.1466	2.47212	1.38053
					1.226	0.455	1.215	0.675	1.988	0.123	0.933	0.617		1.25698	2.28688	1.71472	1.48871	1.86441	1.31638	0.812857	0.83125
					0.795	0.092	0.332	0.369	0.974	0.078	0.104	0.235		1.61468	1.29032	2.13894	1.79433	2.34748	1.8674	1.7	1.16023
					0.823	0.101	0.076	0.804	1.222	0.188	0.096	0.53		0.911883	0.991166	0.685586	1.22404	1.35608	0.810458	1.08543	1.48921
					0.414			0.513	2.518	0.177		0.125		1.92079			1.23837	2.42004	2.2191	1.23809	1.12407
					0.445			0.086	0.964			0.065		1.25523			2.54924	2.69414			0.465863
					0.43			0.13	0.352			0.061		1.52672				2.75387			1.4486
					0.413

## Sheet: Figure 6
	Figure 6A - pSmad3									Figure 6B - p-ERK1/2
		WT				M7+/Δ					WT				M7+/Δ
	veh	aldo	salt	aldo-salt	veh	aldo	salt	aldo-salt		veh	aldo	salt	aldo-salt	veh	aldo	salt	aldo-salt
	0.57	1.39	1.19	0.76	1.12	1.36	1.08	1.16		0.659674	1.09513	0.374477	0.726444	1.11776	0.608856	0.409586	2.19318
	0.76	1.51	1.43	1.24	0.81	1.44	1.13	1.2		1.06346	1.06757	0.671388	1.25236	0.607914	1.14545	0.700422	0.891975
	0.47	1.23	0.46	0.79	1.01	1.34	2.12	1.7		0.931217	0.464435	0.454039	0.557627	0.487805	0.509901	0.261765	1.47126
	0.53	0.64	0.94	1.69	0.86	1.11	1.46	1.38		0.619186	0.901639	0.48954	0.866116	0.442424	1	0.975309	0.561856
	0.45	0.95	1.45	1.08	0.99	1.28	1.54	1.91		0.864286	1.2396	0.452632	0.926441	0.574519	0.495146	0.290909	1.04234
	0.96	0.94	1	0.72	0.66	0.87	0.87	2.35		0.737143	0.93346	0.29397	0.900602	0.723647	0.628655	0.514706	1.08484
										1.02708			0.368644	0.398876	0.482877		1.4965
										0.535242			0.460227	1.32471			1.42486
	Figure 6C - pStat1									Figure 6D - TGFβ1
		WT				M7+/Δ					WT				M7+/Δ
	veh	aldo	salt	aldo-salt	veh	aldo	salt	aldo-salt		veh	aldo	salt	aldo-salt	veh	aldo	salt	aldo-salt
	0.536	0.64	0.784	0.595	0.662	1.05	0.722	1.254		0.259701	0.904	0.608247	0.1603	0.215696	0.597633	0.431677	0.260331
	0.534	1.03	0.573	0.731	0.639	0.558	0.785	0.947		0.175064	0.192308	0.401493	0.134498	0.316201	0.437008	0.598321	0.327363
	0.456	0.474	1.048	0.521	0.64	0.813	0.792	1.219		0.151068	0.645349	0.541667	0.306015	0.374107	0.411236	0.513479	0.415254
	0.314	0.489	0.486	0.618	0.574	0.594	0.79	0.634		0.252768	0.456704	0.269286	0.1211	0.46729	0.763158	0.552916	0.50431
	0.39	0.378	0.424	0.723	0.767	0.869	0.686	0.659		0.11223	0.46851	0.388203	0.297727	0.501199	0.335227	0.380546	0.612069
	0.359	0.458	0.662	0.405	0.637	0.447	0.554	0.616		0.12	0.437666	0.476395	1.14419	0.396378	0.502604	1.16837	0.892647
										0.157584	0.542773	0.918033	0.48248	0.430723	0.216038	0.818182	0.487479
										0.091279			0.430267	0.258559			0.591837

## Sheet: Figure 7
	Figure 7A - pERK1/2													Figure 7B - pSmad3
		WT				M7+/Δ				M7+/Δ - Mg2+					WT				M7+/Δ				M7+/Δ - Mg2+
	veh	aldo	salt	aldo-salt	veh	aldo	salt	aldo-salt	veh	aldo	salt	aldo-salt		veh	aldo	salt	aldo-salt	veh	aldo	salt	aldo-salt	veh	aldo	salt	aldo-salt
	0.93	1.01	1.07	1.16	0.81	1.1	1.02	1.12	0.73	0.82	0.8	0.84		0.71767	0.7178	0.762244	0.758517	1.09273	1.46133	1.14847	1.19227	0.806897	1.02541	0.891524	1.01033
	0.8	1.28	1.1	1.31	0.98	1.13	1.07	1.16	0.76	1.05	0.76	0.97		0.729661	0.840544	0.900211	1.21407	1.15397	1.32858	1.18556	1.33824	0.916305	0.860693	1.04405	0.953995
	1.11	0.99	0.92	1.08	1.06	1.61	1.4	1.46	0.77	0.75	0.98	0.73		0.867349	1.17623	0.568474	1.09752	1.07716	1.27624	0.608554	1.09679	0.810902	0.965893	0.756478	1.08982
	0.89	0.88	0.91	1.28	1.12	1.64	1.34	1.68	0.8	0.71	0.74	0.76		0.55434	0.755619	0.895583	0.994787	0.866722	0.941226	1.13287	1.41568	0.666948	0.986053	1.17115	0.850369
	0.79	0.94	1.06	1.24	0.87	1.08	1.19	1.67	0.66	0.73	0.76	0.67		0.692791	0.712126	0.783496	1.0005	1.13101	0.932181	1.03332	1.32046	0.95205	0.862881	0.943353	1.31628
	0.99	1.13	0.97	1.27	0.94	1.01	1.1	1.11	0.67	0.74	0.81	0.71		0.682642	0.987387	0.801825	0.910956	0.964587	0.987222	0.953045	1.71342	1.05071	0.940125	1.00828	1.22992
	Figure 7C - pStat1													Figure 7D - p-Stat1
		WT				M7+/Δ				M7+/Δ - Mg2+					WT				M7+/Δ				M7+/Δ - Mg2+
	veh	aldo	salt	aldo-salt	veh	aldo	salt	aldo-salt	veh	aldo	salt	aldo-salt		veh	aldo	salt	aldo-salt	veh	aldo	salt	aldo-salt	veh	aldo	salt	aldo-salt
	0.92	0.86	1.14	1.24	1.29	1.32	1.18	1.36	0.87	0.47	0.53	0.78		0.8	0.81	1.07	0.75	1.32	1.25	2.31	0.91	1.44	0.89	0.86	1.01
	0.71	0.73	1.05	1.25	1.3	1.76	1.44	1.23	0.85	0.43	0.71	0.61		0.9	0.86	1.07	0.88	1.22	1.28	1.25	1.24	1.09	0.98	1.14	0.98
	0.99	0.97	1.32	1.41	1.64	0.84	1.42	1.75	0.47	1.23	0.69	0.31		0.66	0.67	0.74	1.12	1.22	1.47	1.44	1.19	0.95	0.96	0.93	0.47
	1.25	1.26	1.13	1.22	1.65	0.99	1.12	0.84	0.6	1.12	0.8	1.03		0.72	0.5	0.71	0.87	1.31	1.84	1.51	1.22	1.17	1.1	1.17	0.86
	1	1.28	0.97	1.4	0.95	1.6	0.85	0.73	0.93	0.79	0.68	0.91		0.65	0.92	0.77	1.22	1.26	1.42	1.5	1.36	0.8	0.96	1.05	0.91
	1.04	1.3	1.22	1.33	0.99	0.85	0.97	1.11	1.04	1.09	0.62	0.87		0.82	0.78	0.86	1.1	1.74	1.24	1.34	1.11	0.77	0.84	1.27	0.92
	Figure 7E - Cell proliferation
		WT		M7+/Δ		M7+/Δ - Mg2+
		veh	aldo	veh	aldo	veh	aldo
		93.31	89.44	73.84	52.67	92.77	82.16
		91.88	95.59	58.8	51.48	93	83.48
		94.16	95.31	63.8	48.13	91.81	83.54
		95.03	91.05	76.71	64.26	94.59	90.22
		95.17	94.42	60.52	50.3	89.39	88.18
		94.86	95.1	63.3	64.15	94.33	88.97
		94.59		78.16		89.94
